# Supplementary material for: Aquatic sloths (Thalassocnus) from the Miocene of Chile and the evolution of marine mammal herbivory in the Pacific Ocean
Source: PeerJ. 2025 Oct 2;13:e19897. doi: 10.7717/peerj.19897 (PMC12497401; doi:10.7717/peerj.19897)
Supplement: Supplemental Information 6 — Data used for Figure 16 on the size differences between marine herbivores from North and South Pacific. [file peerj-13-19897-s006.csv]

accepted_name	GroupMaster	Group	Maximum_length (mm)	Basicondylar length (mm)	Mandibular length (mm)	SizeProxy	De los Arcos et al (2016)_age	early_interval	Age	AgeCorrected	max_ma	min_ma	Locality	Region	Country	Specimen	Collection #	_occurrence_	Reference
Thalassocnus antiquus	Thalassocnus	Thalassocnus	260.4	204	204	260.4	8-8.8	Tortonian	late Miocene	late Miocene	11.62	7.246	Aguada de Lomas	South Pacific	Peru	Holotype	MUSM 228	1	C. Muizon, H. G. McDonald, R. Salas and M. Urbina. 2003. A new early species of the aquatic sloth Thalassocnus (Mammalia, Xenarthra) from the late Miocene of Peru. Journal of Vertebrate Paleontology 23(4):886-894
Thalassocnus	Thalassocnus	Thalassocnus	NA	NA	NA	NA		Messinian	late Miocene	late Miocene	7.246	5.333	Estanques de Copec	South Pacific	Chile	Referred	SGO.PV 1093	Incomplete right mandible with m1-3, missing symphysis and parts of ramus posterior to coronoid canal	J. Canto, R. Salas-Gismondi, M. Cozzuol and J. Yanez. 2008. The aquatic sloth Thalassocnus (Mammalia, Xenarthra) from the late Miocene of North-Central Chile: Biogeographic and ecological implications. Journal of Vertebrate Paleontology 28(3):918-922 [M. Uhen/M. Uhen]
Thalassocnus littoralis	Thalassocnus	Thalassocnus	301.8	223.2	NA	301.8	7.1-5.93	Messinian	late Miocene	late Miocene	7.246	5.333	Sud Sacaco West (SAS)	South Pacific	Peru	Holotype	MNHN SAS 1615	3	H. G. McDonald and C. Muizon. 2002. The cranial anatomy of Thalassocnus (Xenarthra, Mammalia), a derived nothrothere from the Neogene of the Pisco Formation (Peru). Journal of Vertebrate Paleontology 22(2):349-365
Thalassocnus carolomartini	Thalassocnus	Thalassocnus	304.3	NA	NA	304.3	5.75	Messinian	late Miocene	late Miocene	7.246	5.333	Sacaco (SAO)	South Pacific	Peru	Holotype	SMNK PAL 3814		H. G. McDonald and C. Muizon. 2002. The cranial anatomy of Thalassocnus (Xenarthra, Mammalia), a derived nothrothere from the Neogene of the Pisco Formation (Peru). Journal of Vertebrate Paleontology 22(2):349-365
Thalassocnus yaucensis	Thalassocnus	Thalassocnus	299.4	215.8	250.8	299.4	Early Pliocene	Zanclean	Pliocene	Pliocene	5.35	4.8	East Yauca	South Pacific	Peru	Holotype	MUSM 37		C. Muizon, H. G. McDonald, R. Salas and M. Urbina. 2004. The youngest species of the aquatic sloth Thalassocnus and a reassesment of the relationships of the nothrothere sloths (Mammalia: Xenarthra). Journal of Vertebrate Paleontology 24(2):387-397
Thalassocnus	Thalassocnus	Thalassocnus	NA	NA	NA	NA		Messinian	late Miocene	late Miocene	7.246	5.333	NA	South Pacific	Peru	Referred	No collection number		C. de Muizon and D. P. Domning. 1985. The first records of fossil sirenians in the southeastern Pacific Ocean. Bulletin du Museum National d'Histoire Naturelle. Section C: Sciences de la Terre: Paleontologie, Geologie, Mineralogie 7(3):189-213
Thalassocnus natans	Thalassocnus	Thalassocnus	262.9	207.3	214.1	262.9	7.3	Messinian	late Miocene	late Miocene	7.246	5.333	Sud Sacaco Montemar	South Pacific	Peru	Holotype	MNHN SAS 734	skull, mandible, dentition, and a few postcranial elements	C. Muizon and H. G. McDonald. 1995. An aquatic sloth from the Pliocene of Peru. Nature 375:224-227
Thalassocnus natans	Thalassocnus	Thalassocnus	NA	NA	NA	NA		Tortonian	late Miocene	late Miocene	11.62	5.333	Cerro Ballena	South Pacific	Chile	Referred	No collection number	Incomplete dentary and femur	N. D. Pyenson, C. S. Gutstein, J. F. Parham, J. P. Le Roux, C. C. Chavarr�a, H. Little, A. Metallo, V. Rossi, A. M. Valenzuela-Toro, J. Velez-Juarbe, C. M. Santelli, D. R. Rogers, M. A. Cozzuol and M. E. Su�rez. 2014. Repeated mass strandings of Miocene marine mammals from Atacama Region of Chile point to sudden death at sea. Proceedings of the Royal Society B 281(1781):20133316
Thalassocnus	Thalassocnus	Thalassocnus	NA	NA	NA	NA		Tortonian	late Miocene	late Miocene	11.62	7.246	Hueso Blanco	South Pacific	Peru	Referred	No collection number	No figured	A. Collareta, O. Lambert, W. Landini, C. Di Celma, E. Malinverno, R. Varas-Malca, M. Urbina and G. Bianucci. 2017. Did the giant extinct shark Carcharocles megalodon target small prey? Bite marks on marine mammal remains from the late Miocene of Peru. Palaeogeography, Palaeoclimatology, Palaeoecology 469:84-91
Thalassocnus carolomartini	Thalassocnus	Thalassocnus	NA	NA	NA	NA		Late Pliocene	Pliocene	Pliocene	3.6	2.588	Lomas del Sauce (Coquimbo Fm)	South Pacific	Chile	Referred	SGO.PV 15500		S. De Los Arcos, D. Partarrieu, J. Carrillo-Brice�o and E. Amson. 2017. The Southernmost Occurrence of the Aquatic Sloth Thalassocnus (Mammalia, Tardigrada) in Two New Pliocene Localities in Chile. Ameghiniana 54(4):351-369
Thalassocnus carolomartini	Thalassocnus	Thalassocnus	NA	NA	NA	NA		Late Pliocene	Pliocene	Pliocene	3.6	2.588	Playa La Luna (Horcon Fm)	South Pacific	Chile	Referred	SGO.PV 21545		S. De Los Arcos, D. Partarrieu, J. Carrillo-Brice�o and E. Amson. 2017. The Southernmost Occurrence of the Aquatic Sloth Thalassocnus (Mammalia, Tardigrada) in Two New Pliocene Localities in Chile. Ameghiniana 54(4):351-369
Thalassocnus carolomartini	Thalassocnus	Thalassocnus	288	NA	NA	288		Messinian	late Miocene	late Miocene	7.246	5.333	SAO Horizon, Pisco Formation (Muizon, 1981; Muizon and DeVries, 1985), Chapadmalalan, ca.	South Pacific	Peru	Referred	MNHN SAO 203		C. Muizon, H. G. McDonald, R. Salas and M. Urbina. 2004. The youngest species of the aquatic sloth Thalassocnus and a reassesment of the relationships of the nothrothere sloths (Mammalia: Xenarthra). Journal of Vertebrate Paleontology 24(2):387-397
Thalassocnus natans	Thalassocnus	Thalassocnus	NA			NA		Messinian	late Miocene	late Miocene	7.246	5.333	Sud Sacaco West (SAS)	South Pacific	Peru	Referred	MUSM 433	No information, but likely part of the skull	De Muizon, C., McDonald, H.G., Salas, R. and Urbina, M., 2004. The evolution of feeding adaptations of the aquatic sloth Thalassocnus. Journal of Vertebrate Paleontology, 24(2), pp.398-410.
Thalassocnus littoralis	Thalassocnus	Thalassocnus	NA	NA	NA	NA		Messinian	late Miocene	late Miocene	7.246	5.333	Sud Sacaco West (SAS)	South Pacific	Peru	Referred	MNHN SAS 256	partial edentulous skull lacking jugals and zygomatic processes of squamosals), associated with right humerus and ulna no described or measured whatsoever	De Muizon, C., McDonald, H.G., Salas, R. and Urbina, M., 2004. The evolution of feeding adaptations of the aquatic sloth Thalassocnus. Journal of Vertebrate Paleontology, 24(2), pp.398-410.
Thalassocnus littoralis	Thalassocnus	Thalassocnus	NA	NA	NA	NA		Messinian	late Miocene	late Miocene	7.246	5.333	Sud Sacaco West (SAS)	South Pacific	Peru	Referred	MNHN SAS 736	Juvenile mandible, no described nor measured	De Muizon, C., McDonald, H.G., Salas, R. and Urbina, M., 2004. The evolution of feeding adaptations of the aquatic sloth Thalassocnus. Journal of Vertebrate Paleontology, 24(2), pp.398-410.
Thalassocnus	Thalassocnus	Thalassocnus	NA	NA	NA	NA		Messinian	late Miocene	late Miocene	7.246	5.333	Arenas de Caldera	South Pacific	Chile	Referred	SGO.PV 1133	left humerus, left and right femora, four distal pedal phalanges	Walsh and Su�rez, 2005
Thalassocnus natans	Thalassocnus	Thalassocnus	NA	217	NA	217		Messinian	late Miocene	late Miocene	7.246	5.333	Norte Bahia Caldera	South Pacific	Chile	Referred	MPC 704-A	some elements of the postcranial skeleton and a cranium	This work
Thalassocnus natans	Thalassocnus	Thalassocnus	NA	NA	NA	NA		Messinian	late Miocene	late Miocene	7.246	5.333	Cerro Ballena	South Pacific	Chile	Referred	MPC 644	right femur	N. D. Pyenson, C. S. Gutstein, J. F. Parham, J. P. Le Roux, C. C. Chavarr�a, H. Little, A. Metallo, V. Rossi, A. M. Valenzuela-Toro, J. Velez-Juarbe, C. M. Santelli, D. R. Rogers, M. A. Cozzuol and M. E. Su�rez. 2014. Repeated mass strandings of Miocene marine mammals from Atacama Region of Chile point to sudden death at sea. Proceedings of the Royal Society B 281(1781):20133316
Thalassocnus yaucensis	Thalassocnus	Thalassocnus	NA	NA	NA	NA	Early Pliocene	Zanclean	Pliocene	Pliocene	5.35	4.8	Yauca	South Pacific	Peru	Referred	MUSM 434	Femur (data in field notebook JVJ)	This work
Paleoparadoxia tabatai	Desmostylia	Paleoparadoxiidae	482	NA	375	482		Burdigalian	early Miocene	early Miocene	18	17	Japan (Akeyo Fm)	North Pacific	Japan	Referred	cast of neotype, USNM 26375; NSM-PV 5601		Pyenson and Vermeij (2016)
Desmostylus sp.	Desmostylia	Desmostylidae	575	NA	NA	575		Rupelian-Burdigalian	early Miocene	early Miocene	28	19.2	Oregon (Nye Fm)	North Pacific	USA	Referred	USNM 187310		Pyenson and Vermeij (2016)
Behemotops proteus	Desmostylia	Paleoparadoxiidae	NA	NA	235	235		Rupelian-Chattian	early-late Oligocene	early Oligocene	30.5	26.5	Washington (Pysht Fm)	North Pacific	USA	Holotype	USNM 244035		Pyenson and Vermeij (2016)
Seuku emlongi	Desmostylia	Paleoparadoxiidae	NA	NA	239	239		Rupelian	early Oligocene	early Oligocene	30.6	28	Oregon (Yaquina Fm)	North Pacific	USA	Holotype	USNM 244033		Pyenson and Vermeij (2016)
Neoparadoxia cecilialina	Desmostylia	Paleoparadoxiidae	553	NA	418	553		Langhian-Serravallian	mid Miocene	mid Miocene	14.9	13.1	AMH Golf Paleoparadoxia (lower Monterey Fm)	North Pacific	USA	Holotype	LACM 150150		Pyenson and Vermeij (2016)
Cornwallius sookensis	Desmostylia	Desmostylidae	NA	NA	285	285		Rupelian	early Oligocene	early Oligocene	30.6	28	Oregon (Yaquina Fm)	North Pacific	USA	Referred	USNM 244034		Pyenson and Vermeij (2016)
Archaeoparadoxia weltoni	Desmostylia	Paleoparadoxiidae	NA	NA	371	371		Aquitanian	Early Miocene	Early Miocene	23	22	Iverson Point (Skooner Gulch Fm)	North Pacific	USA	Holotype	UCMP 114285		Pyenson and Vermeij (2016)
Cornwallius sookensis	Desmostylia	Desmostylidae	498	NA	NA	498		Rupelian	early Oligocene	early Oligocene	30.6	28	Oregon (Yaquina Fm)	North Pacific	USA	Referred	USNM 181740		Pyenson and Vermeij (2016)
Ounalashkastylus tomidai	Desmostylia	Desmostylidae	NA	NA	570	570		Chattian-Serravallian	late Oligocene-mid Miocene	early Miocene	24.1	13	Arriaga Quarry (Unalaska Fm)	North Pacific	USA	Holotype	MOTA 2004.009.03		Pyenson and Vermeij (2016)
Desmostylus hesperus	Desmostylia	Desmostylidae	NA	NA	281	281		Burdigalian-Langhian	mid Miocene	mid Miocene	19.2	15.1	Oregon (Astoria Fm)	North Pacific	USA	Referred	USNM 181742		Pyenson and Vermeij (2016)
Desmostylus hesperus	Desmostylia	Desmostylidae	NA	NA	400	400			mid Miocene	mid Miocene				North Pacific		Referred	GSJ-F7745		Pyenson and Vermeij (2016)
Desmostylus hesperus	Desmostylia	Desmostylidae	NA	NA	427	427			mid Miocene	mid Miocene				North Pacific		Referred	GSJ-F7743		Pyenson and Vermeij (2016)
Neoparadoxia repenningi	Desmostylia	Paleoparadoxiidae	NA	NA	514	514		Langhian-Serravallian	mid Miocene	mid Miocene	16	11.6	California (Ladera Fm)	North Pacific	USA	Holotype	UCMP 81302		Pyenson and Vermeij (2016)
Vanderhoofius coalingensis	Desmostylia	Desmostylidae	NA	NA	515	515		Burdigalian-Langhian	early-mid Miocene	early Miocene	18	14	Garza Creek (Temblor Fm)	North Pacific	USA	Holotype	UCMP 39989		Pyenson and Vermeij (2016)
Desmostylus hesperus	Desmostylia	Desmostylidae	NA	NA	540	540			mid Miocene	mid Miocene			Milpitas Road (Briones Fm)	North Pacific	USA	Referred	UCMP 32742		Pyenson and Vermeij (2016)
Vanderhoofius sp.	Desmostylia	Desmostylidae	NA	NA	570	570		Burdigalian-Langhian	early-mid Miocene	early Miocene	18	14	Garza Creek (Temblor Fm)	North Pacific	USA	Referred	USNM 244489		Pyenson and Vermeij (2016)
Desmostylus sp.	Desmostylia	Desmostylidae	618	NA	NA	618		Burdigalian-Langhian	mid Miocene	mid Miocene	19.2	15.1	Oregon (Astoria Fm)	North Pacific	USA	Referred	USNM 26134		Pyenson and Vermeij (2016)
Desmostylus sp.	Desmostylia	Desmostylidae	NA	NA	620	620			mid Miocene	mid Miocene				North Pacific	USA	Referred	USNM 244032		Pyenson and Vermeij (2016)
Vanderhoofius sp.	Desmostylia	Desmostylidae	663	NA	NA	663		Chattian-Aquitanian	late Oligocene-Early Miocene	early Miocene	24	21.5	California (Jewett Sand)	North Pacific	USA	Referred	USNM 214945		Pyenson and Vermeij (2016)
Vanderhoofius sp.	Desmostylia	Desmostylidae	NA	NA	690	690			mid Miocene	mid Miocene				North Pacific		Referred	UHR 32380		Pyenson and Vermeij (2016)
Desmostylus sp.	Desmostylia	Desmostylidae	818	NA	NA	818		Chattian-Aquitanian	late Oligocene-Early Miocene	early Miocene	24	21.5	California (Jewett Sand)	North Pacific	USA	Referred	USNM 214944		Pyenson and Vermeij (2016)
Desmostylus sp.	Desmostylia	Desmostylidae	NA	NA	447	447		Serravallian-Tortonian	mid-late Miocene	late Miocene	13	9.72	San Ignacio (San Ignacio Fm)	North Pacific	Mexico	Referred	LACM 144490		Velez-Juarbe et al., in prep.
Culebratherium alemani	Sirenia	Sirenia	479	NA	337	479		Aquitanian-Burdigalian	early Miocene	early Miocene	21.2	19.1	Gaillard Cut (Culebra Fm)	North Pacific	Panama	Holotype	UF 281000		Velez-Juarbe & Wood (2019)
Dusisiren dewana	Sirenia	Sirenia	387	NA	NA	387		Tortonian	late Miocene	late Miocene	9.4	7.7	Autonetics (upper Monterey Fm)	North Pacific	USA	Referred	LACM 23847		Pyenson and Vermeij (2016)
Dusisiren dewana	Sirenia	Sirenia	511	NA	NA	511		Tortonian	late Miocene	late Miocene	10.4	9	Yamagata (Hashigami Ss Mbr, Hongo Fm)	North Pacific	Japan	Holotype	Yamagata		Pyenson and Vermeij (2016)
Dusisiren sp.	Sirenia	Sirenia	NA	NA	306	306		Tortonian	late Miocene	late Miocene	9.4	7.7	Meister Tract dugong (upper Monterey Fm)	North Pacific	USA	Referred	LACM 128945		This work
Dusisiren jordani	Sirenia	Sirenia	570	NA	NA	570		Tortonian	late Miocene	late Miocene	10	9	De Laveaga Park 1 (Santa Margarita Ss)	North Pacific	USA	Referred	UCMP 62222		Pyenson and Vermeij (2016)
Dusisiren jordani	Sirenia	Sirenia	585	NA	NA	585		Tortonian	late Miocene	late Miocene	10	9	Bean Creek 1 (Santa Margarita Ss)	North Pacific	USA	Referred	UCMP 3794		Pyenson and Vermeij (2016)
Dusisiren jordani	Sirenia	Sirenia	630	NA	NA	630		Tortonian	late Miocene	late Miocene	10	9	Kaiser Olympia Quarry 2 (Santa Margarita Ss)	North Pacific	USA	Referred	UCMP 77037		Pyenson and Vermeij (2016)
Dusisiren jordani	Sirenia	Sirenia	NA	NA	370	370		Tortonian	late Miocene	late Miocene	10	9	De Laveaga Park (Santa Margarita Ss)	North Pacific	USA	Referred	LACM 127970		This work
Dusisiren jordani	Sirenia	Sirenia	384	354	274	384		Tortonian	late Miocene	late Miocene	10	9	De Laveaga Park (Santa Margarita Ss)	North Pacific	USA	Referred	LACM 127971		This work; juvenile
Metaxytherium arctodites	Sirenia	Sirenia	415	NA	NA	415		Langhian-Serravallian	mid Miocene	mid Miocene	15.6	13	Mesa La Misi�n (Rosarito Beach Fm)	North Pacific	Mexico	Holotype	FCM 3693		Pyenson and Vermeij (2016)
Metaxytherium crataegense	Sirenia	Sirenia	407	NA	NA	407		Langhian	mid Miocene	mid Miocene	15.9	13.8	Cerro Chocan (Montera Fm)	South Pacific	Peru	Referred	MNHN PRU 7		Skull length = max as preserved at the level of the SO
Culebratherium sp.	Sirenia	Sirenia	565	NA	NA	565		Burdigalian-Langhian	early-mid Miocene	mid Miocene	16.5	14.5	("Topanga" Fm)	North Pacific	USA	Referred	USNM 521235		Pyenson and Vermeij (2016)
Hydrodamalis gigas	Sirenia	Sirenia	666	NA	NA	666			Pleistocene	Pleistocene				North Pacific		Referred	USNM 170761		Pyenson and Vermeij (2016)
Hydrodamalis cuestae	Sirenia	Sirenia	770	NA	NA	770		Zanclean-Piacenzian	Pleistocene	Pleistocene	4.5	2.5	Otay Ranch Village (San Diego Fm)	North Pacific	USA	Referred	SDSNH 90767		Pyenson and Vermeij (2016)
Hydrodamalis cuestae	Sirenia	Sirenia	730	NA	NA	730		Piacenzian-Gelasian	Pliocene-Pleistocene	Pleistocene	3	2	Avila Beach W (Pismo Fm)	North Pacific	USA	Holotype	UCMP 86433		Pyenson and Vermeij (2016)
Hydrodamalis cuestae	Sirenia	Sirenia	830	NA	NA	830		Messinian-Zanclean	Miocene-Pliocene	late Miocene	6.6	4.9	Sulphur Creek Reservoir (Capistrano Fm)	North Pacific	USA	Referred	LACM 25917		Pyenson and Vermeij (2016)
Hydrodamalis gigas	Sirenia	Sirenia	645	NA	NA	645			Recent	Recent				North Pacific		Referred	UCMP 23050		Pyenson and Vermeij (2016)
Hydrodamalis gigas	Sirenia	Sirenia	666	NA	NA	666			Recent	Recent				North Pacific		Referred	UCMP 23001		Pyenson and Vermeij (2016)
Hydrodamalis gigas	Sirenia	Sirenia	695	NA	NA	695			Recent	Recent				North Pacific		Referred	MVZ 107764		Pyenson and Vermeij (2016)
